# Supplementary material for: Gender disparity in cases enrolled in clinical trials of visceral leishmaniasis: A systematic review and meta-analysis
Source: PLoS Negl Trop Dis. 2021 Mar 16;15(3):e0009204. doi: 10.1371/journal.pntd.0009204 (PMC7963105; doi:10.1371/journal.pntd.0009204)
Supplement: S1 Data — (XLSX) [file pntd.0009204.s002.xlsx]

## Sheet: Studies included
Tag	Author-year	Published.Title	Published.Year	Publication.URL
2	Thakur-2001a	A single high dose treatment of kala-azar with Ambisome (amphotericin B lipid complex): a pilot study.	2001	http://www.ncbi.nlm.nih.gov/pubmed/11137652
3	Laguna-2003	Amphotericin B lipid complex versus meglumine antimoniate in the treatment of visceral leishmaniasis in patients infected with HIV: a randomized pilot study.	2003	http://www.ncbi.nlm.nih.gov/pubmed/12888588
4	Giri-1993	Amphotericin B therapy in kala-azar.	1993	http://www.ncbi.nlm.nih.gov/pubmed/8409490
5	Sundar-2011b	Comparison of short-course multidrug treatment with standard therapy for visceral leishmaniasis in India: an open-label, non-inferiority, randomised controlled trial.	2011	http://www.ncbi.nlm.nih.gov/pubmed/21255828
6	Thakur-1994b	Comparison of glucose versus fat emulsion in the preparation of amphotericin B for use in kala-azar.	1994	http://www.ncbi.nlm.nih.gov/pubmed/7886778
8	Gaeta-2000	Efficacy of amphotericin B colloidal dispersion in the treatment of Mediterranean visceral leishmaniasis in immunocompetent adult patients.	2000	http://www.ncbi.nlm.nih.gov/pubmed/11200380
9	Berhe-1999	HIV viral load and response to antileishmanial chemotherapy in co-infected patients.	1999	http://www.ncbi.nlm.nih.gov/pubmed/10513651
10	Jha-1999	Miltefosine, an oral agent, for the treatment of Indian visceral leishmaniasis.	1999	http://www.ncbi.nlm.nih.gov/pubmed/10588964
11	Sundar-2008b	New treatment approach in Indian visceral leishmaniasis: single-dose liposomal amphotericin B followed by short-course oral miltefosine.	2008	http://www.ncbi.nlm.nih.gov/pubmed/18781879
12	Sundar-2002b	Oral miltefosine for Indian visceral leishmaniasis.	2002	http://www.ncbi.nlm.nih.gov/pubmed/12456849
13	Sundar-1999a	Oral treatment of visceral leishmaniasis with miltefosine.	1999	http://www.ncbi.nlm.nih.gov/pubmed/10707104
14	Sundar-2011c	Pharmacokinetics of oral sitamaquine taken with or without food and safety and efficacy for treatment of visceral leishmaniais: a randomized study in Bihar, India.	2011	http://www.ncbi.nlm.nih.gov/pubmed/21633025
15	Sundar-2009a	Safety and efficacy of high-dose infusions of a preformed amphotericin B fat emulsion for treatment of Indian visceral leishmaniasis.	2009	http://www.ncbi.nlm.nih.gov/pubmed/19407109
16	Sundar-2008a	Safety of a pre-formulated amphotericin B lipid emulsion for the treatment of Indian Kala-azar.	2008	http://www.ncbi.nlm.nih.gov/pubmed/18664241
17	Sundar-2000c	Short-course of oral miltefosine for treatment of visceral leishmaniasis.	2000	http://www.ncbi.nlm.nih.gov/pubmed/11049800
18	Laguna-1999	Treatment of visceral leishmaniasis in HIV-infected patients: a randomized trial comparing meglumine antimoniate with amphotericin B. Spanish HIV-Leishmania Study Group.	1999	http://www.ncbi.nlm.nih.gov/pubmed/10397536
19	Russo-1996	Visceral leishmaniasis in HIV infected patients: treatment with high dose liposomal amphotericin B (AmBisome).	1996	http://www.ncbi.nlm.nih.gov/pubmed/8708370
21	Thakur-2004a	A comparative evaluation of amphotericin B and sodium antimony gluconate, as first-line drugs in the treatment of Indian visceral leishmaniasis.	2004	http://www.ncbi.nlm.nih.gov/pubmed/15035723
22	Chulay-1983	A comparison of three dosage regimens of sodium stibogluconate in the treatment of visceral leishmaniasis in Kenya.	1983	http://www.ncbi.nlm.nih.gov/pubmed/6309993
23	Das-2009	A controlled, randomized nonblinded clinical trial to assess the efficacy of amphotericin B deoxycholate as compared to pentamidine for the treatment of antimony unresponsive visceral leishmaniasis cases in Bihar, India.	2009	http://www.ncbi.nlm.nih.gov/pubmed/19436614
24	Wasunna-2005	A phase II dose-increasing study of sitamaquine for the treatment of visceral leishmaniasis in Kenya.	2005	http://www.ncbi.nlm.nih.gov/pubmed/16282296
25	Thakur-2000a	A prospective randomized, comparative, open-label trial of the safety and efficacy of paromomycin (aminosidine) plus sodium stibogluconate versus sodium stibogluconate alone for the treatment of visceral leishmaniasis.	2000	http://www.ncbi.nlm.nih.gov/pubmed/11127250
26	Karki-1998	A thirty-day course of sodium stibogluconate for treatment of Kala-azar in Nepal.	1998	http://www.ncbi.nlm.nih.gov/pubmed/9740292
27	Jha-2005	A phase II dose-ranging study of sitamaquine for the treatment of visceral leishmaniasis in India.	2005	http://www.ncbi.nlm.nih.gov/pubmed/16354802
30	Sundar-2006	Amphotericin B colloidal dispersion for the treatment of Indian visceral leishmaniasis.	2006	http://www.ncbi.nlm.nih.gov/pubmed/16447104
31	Thakur-1999	Amphotericin B deoxycholate treatment of visceral leishmaniasis with newer modes of administration and precautions: a study of 938 cases.	1999	http://www.ncbi.nlm.nih.gov/pubmed/10492770
32	Thakur-1993c	Amphotericin B in resistant kala-azar in Bihar.	1993	http://www.ncbi.nlm.nih.gov/pubmed/8477209
33	Sundar-2004	Amphotericin B treatment for Indian visceral leishmaniasis: conventional versus lipid formulations.	2004	http://www.ncbi.nlm.nih.gov/pubmed/14727208
34	Sundar-2007b	Amphotericin B treatment for Indian visceral leishmaniasis: response to 15 daily versus alternate-day infusions.	2007	http://www.ncbi.nlm.nih.gov/pubmed/17682988
35	Thakur-1994c	Are incremental doses of amphotericin B required for the treatment of visceral leishmaniasis?	1994	http://www.ncbi.nlm.nih.gov/pubmed/7979623
36	Moore-2001	Comparison of generic and proprietary sodium stibogluconate for the treatment of visceral leishmaniasis in Kenya.	2001	http://www.ncbi.nlm.nih.gov/pubmed/11417033
37	Thakur-1996a	Comparison of regimens of amphotericin B deoxycholate in kala-azar.	1996	http://www.ncbi.nlm.nih.gov/pubmed/8707361
38	Thakur-1984b	Comparison of regimens of treatment with sodium stibogluconate in kala-azar.	1984	http://www.ncbi.nlm.nih.gov/pubmed/6322906
39	Thakur-1991b	Comparison of regimes of treatment of antimony-resistant kala-azar patients: a randomized study.	1991	https://www.ncbi.nlm.nih.gov/pubmed/1659239
40	Thakur-2008	Comparison of treatment regimens of kala-azar based on culture & sensitivity of amastigotes to sodium antimony gluconate.	2008	http://www.ncbi.nlm.nih.gov/pubmed/18765878
41	Anabwani-1983	Comparison of two dosage schedules of sodium stibogluconate in the treatment of visceral leishmaniasis in Kenya.	1983	http://www.ncbi.nlm.nih.gov/pubmed/6130246
42	Sundar-1996	Cure of antimony-unresponsive Indian visceral leishmaniasis with amphotericin B lipid complex.	1996	http://www.ncbi.nlm.nih.gov/pubmed/8627049
44	Thakur-1998b	Do the diminishing efficacy and increasing toxicity of sodium stibogluconate in the treatment of visceral leishmaniasis in Bihar, India, justify its continued use as a first-line drug? An observational study of 80 cases.	1998	http://www.ncbi.nlm.nih.gov/pubmed/9797829
45	Bodhe-1999	Dose-ranging studies on liposomal amphotericin B (L-AMP-LRC-1) in the treatment of visceral leishmaniasis.	1999	http://www.ncbi.nlm.nih.gov/pubmed/10492769
46	Freire-1997	Efficacy and Tolerability of Liposomal Amphotericin B (Ambisome) in the Treatment of Visceral Leishmaniasis in Brazil.	1997	http://www.ncbi.nlm.nih.gov/pubmed/11105143
47	Sundar-2012	Efficacy of miltefosine in the treatment of visceral leishmaniasis in India after a decade of use.	2012	http://www.ncbi.nlm.nih.gov/pubmed/22573856
48	Seaman-1993	Epidemic visceral leishmaniasis in Sudan: a randomized trial of aminosidine plus sodium stibogluconate versus sodium stibogluconate alone.	1993	http://www.ncbi.nlm.nih.gov/pubmed/8394861
49	Thakur-2004b	Epidemiological, clinical & pharmacological study of antimony-resistant visceral leishmaniasis in Bihar, India.	2004	http://www.ncbi.nlm.nih.gov/pubmed/15489554
50	Ritmeijer-2001	Ethiopian visceral leishmaniasis: generic and proprietary sodium stibogluconate are equivalent; HIV co-infected patients have a poor outcome.	2001	http://www.ncbi.nlm.nih.gov/pubmed/11816442
51	Thakur-1991a	Evaluation of efficacy of longer durations of therapy of fresh cases of kala-azar with sodium stibogluconate.	1991	http://www.ncbi.nlm.nih.gov/pubmed/1649790
53	Sundar-2000b	Failure of pentavalent antimony in visceral leishmaniasis in India: report from the center of the Indian epidemic.	2000	http://www.ncbi.nlm.nih.gov/pubmed/11049798
54	Hailu-2010	Geographical variation in the response of visceral leishmaniasis to paromomycin in East Africa: a multicentre, open-label, randomized trial.	2010	http://www.ncbi.nlm.nih.gov/pubmed/21049059
55	Thakur-2010	Improving outcome of treatment of kala-azar by supplementation of amphotericin B with physiologic saline and potassium chloride.	2010	http://www.ncbi.nlm.nih.gov/pubmed/21036834
56	Rijal-2013	Increasing failure of miltefosine in the treatment of Kala-azar in Nepal and the potential role of parasite drug resistance, reinfection, or noncompliance.	2013	http://www.ncbi.nlm.nih.gov/pubmed/23425958
57	Sundar-2007a	Injectable paromomycin for Visceral leishmaniasis in India.	2007	http://www.ncbi.nlm.nih.gov/pubmed/17582067
58	Nyakundi-1994	Is one year follow-up justified in kala-azar post-treatment?	1994	http://www.ncbi.nlm.nih.gov/pubmed/7828500
59	Davidson-1994b	Liposomal amphotericin B (AmBisome) in Mediterranean visceral leishmaniasis: a multi-centre trial.	1994	http://www.ncbi.nlm.nih.gov/pubmed/8153291
60	Seaman-1995	Liposomal amphotericin B (AmBisome) in the treatment of complicated kala-azar under field conditions.	1995	http://www.ncbi.nlm.nih.gov/pubmed/7578729
61	Sundar-2002a	Low-dose liposomal amphotericin B in refractory Indian visceral leishmaniasis: a multicenter study.	2002	http://www.ncbi.nlm.nih.gov/pubmed/12135284
62	Thakur-2001b	Observations on amphotericin B treatment of kala-azar given in a rural set up in Bihar, India.	2001	http://www.ncbi.nlm.nih.gov/pubmed/11280166
63	Musa-2010	Paromomycin for the treatment of visceral leishmaniasis in Sudan: a randomized, open-label, dose-finding study.	2010	http://www.ncbi.nlm.nih.gov/pubmed/21049063
65	Dietze-2001	Phase 2 trial of WR6026, an orally administered 8-aminoquinoline, in the treatment of visceral leishmaniasis caused by Leishmania chagasi.	2001	http://www.ncbi.nlm.nih.gov/pubmed/11791957
66	Rahman-2011	Phase IV trial of miltefosine in adults and children for treatment of visceral leishmaniasis (kala-azar) in Bangladesh.	2011	http://www.ncbi.nlm.nih.gov/pubmed/21734127
67	Sinha-2011	Phase 4 pharmacovigilance trial of paromomycin injection for the treatment of visceral leishmaniasis in India.	2011	http://www.ncbi.nlm.nih.gov/pubmed/22174722
68	Bhattacharya-2007	Phase 4 trial of miltefosine for the treatment of Indian visceral leishmaniasis.	2007	http://www.ncbi.nlm.nih.gov/pubmed/17624846
69	Jha-1998a	Randomised controlled trial of aminosidine (paromomycin) v sodium stibogluconate for treating visceral leishmaniasis in North Bihar, India.	1998	http://www.ncbi.nlm.nih.gov/pubmed/9583927
70	Thakur-1988	Rationalisation of regimens of treatment of kala-azar with sodium stibogluconate in India: a randomised study.	1988	http://www.ncbi.nlm.nih.gov/pubmed/2840172
71	Mueller-2008	Safety and effectiveness of amphotericin B deoxycholate for the treatment of visceral leishmaniasis in Uganda.	2008	http://www.ncbi.nlm.nih.gov/pubmed/18186974
72	Khalil-2014	Safety and efficacy of single dose versus multiple doses of AmBisome for treatment of visceral leishmaniasis in eastern Africa: a randomised trial.	2014	http://www.ncbi.nlm.nih.gov/pubmed/24454970
73	Davidson-1996	Short-course treatment of visceral leishmaniasis with liposomal amphotericin B (AmBisome).	1996	http://www.ncbi.nlm.nih.gov/pubmed/8783690
75	Sundar-2000a	Short-course, cost-effective treatment with amphotericin B-fat emulsion cures visceral leishmaniasis.	2000	http://www.ncbi.nlm.nih.gov/pubmed/10897369
76	Sundar-1997	Short-course, low-dose amphotericin B lipid complex therapy for visceral leishmaniasis unresponsive to antimony.	1997	http://www.ncbi.nlm.nih.gov/pubmed/9230003
77	Sundar-2003b	Single-dose liposomal amphotericin B in the treatment of visceral leishmaniasis in India: a multicenter study.	2003	http://www.ncbi.nlm.nih.gov/pubmed/12955641
78	Sundar-2010	Single-dose liposomal amphotericin B for visceral leishmaniasis in India.	2010	http://www.ncbi.nlm.nih.gov/pubmed/20147716
79	Musa-2012	Sodium stibogluconate (SSG) & paromomycin combination compared to SSG for visceral leishmaniasis in East Africa: a randomised controlled trial.	2012	http://www.ncbi.nlm.nih.gov/pubmed/22724029
80	Zijlstra-1993	The treatment of kala-azar in the Sudan with sodium stibogluconate: a randomized trial of three dosage regimens.	1993	http://www.ncbi.nlm.nih.gov/pubmed/8236402
81	Sundar-1998c	Treatment of antimony-unresponsive Indian visceral leishmaniasis with ultra-short courses of amphotericin-B-lipid complex.	1998	http://www.ncbi.nlm.nih.gov/pubmed/9924533
82	Dietze-1993	Treatment of Brazilian kala-azar with a short course of amphocil (amphotericin B cholesterol dispersion).	1993	http://www.ncbi.nlm.nih.gov/pubmed/8110956
83	Sundar-2001	Treatment of Indian visceral leishmaniasis with single or daily infusions of low dose liposomal amphotericin B: randomised trial.	2001	http://www.ncbi.nlm.nih.gov/pubmed/11520836
84	Dietze-1995	Treatment of kala-azar in Brazil with Amphocil (amphotericin B cholesterol dispersion) for 5 days.	1995	http://www.ncbi.nlm.nih.gov/pubmed/7660446
85	Chunge-1990	Treatment of visceral leishmaniasis in Kenya by aminosidine alone or combined with sodium stibogluconate.	1990	http://www.ncbi.nlm.nih.gov/pubmed/2167522
87	Thakur-1992b	Treatment of visceral leishmaniasis (kala-azar) with aminosidine (= paromomycin)-antimonial combinations, a pilot study in Bihar, India.	1992	https://www.ncbi.nlm.nih.gov/pubmed/1337634
89	Jha-1995	Use of amphotericin B in drug-resistant cases of visceral leishmaniasis in north Bihar, India.	1995	http://www.ncbi.nlm.nih.gov/pubmed/7611561
91	Veeken-2000	A randomized comparison of branded sodium stibogluconate and generic sodium stibogluconate for the treatment of visceral leishmaniasis under field conditions in Sudan.	2000	http://www.ncbi.nlm.nih.gov/pubmed/10886792
92	Mishra-1992	Amphotericin versus pentamidine in antimony-unresponsive kala-azar.	1992	http://www.ncbi.nlm.nih.gov/pubmed/1359322
93	Mishra-1994	Amphotericin versus sodium stibogluconate in first-line treatment of Indian kala-azar.	1994	http://www.ncbi.nlm.nih.gov/pubmed/7983993
94	Rijal-2010	Clinical risk factors for therapeutic failure in kala-azar patients treated with pentavalent antimonials in Nepal.	2010	http://www.ncbi.nlm.nih.gov/pubmed/19726065
95	Thakur-1996b	Comparison of three treatment regimens with liposomal amphotericin B (AmBisome) for visceral leishmaniasis in India: a randomized dose-finding study.	1996	http://www.ncbi.nlm.nih.gov/pubmed/8758093
97	Patra-2012	Efficacy of oral miltefosine in visceral leishmaniasis in rural West Bengal, India.	2012	http://www.ncbi.nlm.nih.gov/pubmed/23087513
98	Thakur-1993b	Evaluation of amphotericin B as a first line drug in comparison to sodium stibogluconate in the treatment of fresh cases of kala-azar.	1993	http://www.ncbi.nlm.nih.gov/pubmed/8406644
99	Mishra-1985	Metronidazole and Indian kala-azar: results of a clinical trial.	1985	http://www.ncbi.nlm.nih.gov/pubmed/3935209
100	Figueras Nadal-2003	[Short course treatment for visceral leishmaniasis with liposomal amphotericin B in immunocompetent patients].	2003	http://www.ncbi.nlm.nih.gov/pubmed/14636517
102	Castagnola-1996	Early efficacy of liposomal amphotericin B in the treatment of visceral leishmaniasis.	1996	http://www.ncbi.nlm.nih.gov/pubmed/8758092
104	Bhattacharya-2004	Efficacy and tolerability of miltefosine for childhood visceral leishmaniasis in India.	2004	http://www.ncbi.nlm.nih.gov/pubmed/14699453
105	Singh-2006a	Miltefosine in children with visceral leishmaniasis.	2006	http://www.ncbi.nlm.nih.gov/pubmed/17202605
106	Singh-2006b	Miltefosine in children with visceral leishmaniasis: a prospective, multicentric, cross-sectional study.	2006	http://www.ncbi.nlm.nih.gov/pubmed/17202633
107	Sundar-2003a	Oral miltefosine treatment in children with mild to moderate Indian visceral leishmaniasis.	2003	http://www.ncbi.nlm.nih.gov/pubmed/12792385
109	di Martino-1997	Treatment of visceral leishmaniasis in children with liposomal amphotericin B.	1997	http://www.ncbi.nlm.nih.gov/pubmed/9290615
110	Syriopoulou-2003	Two doses of a lipid formulation of amphotericin B for the treatment of Mediterranean visceral leishmaniasis.	2003	http://www.ncbi.nlm.nih.gov/pubmed/12594635
111	Haidar-2001	Visceral Leishmaniasis in children in the Yemen.	2001	http://www.ncbi.nlm.nih.gov/pubmed/11426243
113	Sahay-1996	Amphotericin B in resistant visceral leishmaniasis.	1996	http://www.ncbi.nlm.nih.gov/pubmed/8979611
114	Mishra-1991	Amphotericin B for second-line treatment of Indian kala-azar.	1991	http://www.ncbi.nlm.nih.gov/pubmed/1673012
115	Das-2005	Magnitude of unresponsiveness to sodium stibogluconate in the treatment of visceral leishmaniasis in Bihar.	2005	http://www.ncbi.nlm.nih.gov/pubmed/16130613
116	Chowdhury-1991	Positive response to sodium antimony gluconate administration in visceral leishmaniasis seropositive patients.	1991	https://www.ncbi.nlm.nih.gov/pubmed/1645929
117	Rees-1984	The response of Kenyan kala-azar to treatment with sodium stibogluconate.	1984	http://www.ncbi.nlm.nih.gov/pubmed/6329010
118	Rijal-2003	Treatment of visceral leishmaniasis in south-eastern Nepal: decreasing efficacy of sodium stibogluconate and need for a policy to limit further decline.	2003	http://www.ncbi.nlm.nih.gov/pubmed/15228258
119	Thakur-1998c	A randomized comparison of classical mode of administration of amphotericin B with its newer modes of administration in kala-azar.	1998	http://www.ncbi.nlm.nih.gov/pubmed/11229246
120	Das-2001	A randomized clinical trial of low dosage combination of pentamidine and allopurinol in the treatment of antimony unresponsive cases of visceral leishmaniasis.	2001	http://www.ncbi.nlm.nih.gov/pubmed/11584934
121	Sundar-1999b	Amphotericin B lipid complex in the management of antimony unresponsive Indian visceral leishmaniasis.	1999	http://www.ncbi.nlm.nih.gov/pubmed/10999086
122	Jha-1991	Changing response to diamidine compounds in cases of kala-azar unresponsive to antimonial.	1991	http://www.ncbi.nlm.nih.gov/pubmed/1938817
123	Singh-1995	Combination therapy in Kala-azar.	1995	http://www.ncbi.nlm.nih.gov/pubmed/9081958
124	Giri-1994b	Experience with amphotericin B in sodium stibogluconate--unresponsive cases of visceral Leishmaniasis in north Bihar.	1994	http://www.ncbi.nlm.nih.gov/pubmed/7883660
126	Giri-1994a	Treatment of visceral Leishmaniasis unresponsive to pentamidine with amphotericin B.	1994	http://www.ncbi.nlm.nih.gov/pubmed/7883659
127	Thakur-1984a	Epidemiological, clinical and therapeutic features of Bihar kala-azar (including post kala-azar dermal leishmaniasis).	1984	http://www.ncbi.nlm.nih.gov/pubmed/6087515
128	Jha-1998b	Fluconazole in visceral leishmaniasis.	1998	https://www.ncbi.nlm.nih.gov/pubmed/9707883
129	Ostyn-2014	Failure of miltefosine treatment for visceral leishmaniasis in children and men in South-East Asia.	2014	http://www.ncbi.nlm.nih.gov/pubmed/24941345
130	Sinha-2010	Effectiveness and safety of liposomal amphotericin B for visceral leishmaniasis under routine program conditions in Bihar, India.	2010	http://www.ncbi.nlm.nih.gov/pubmed/20682882
131	Mueller-2006	Unresponsiveness to AmBisome in some Sudanese patients with kala-azar.	2006	http://www.ncbi.nlm.nih.gov/pubmed/16730363
132	Cota-2014	Leishmania-HIV co-infection: clinical presentation and outcomes in an urban area in Brazil.	2014	http://www.ncbi.nlm.nih.gov/pubmed/24743472
134	Sundar-1998a	Atovaquone alone or with fluconazole as oral therapy for Indian kala-azar.	1998	http://www.ncbi.nlm.nih.gov/pubmed/9675482
136	Shahian-2009	Effect of meglumine antimoniate on the pancreas during treatment of visceral leishmaniasis in children.	2009	http://www.ncbi.nlm.nih.gov/pubmed/19478699
137	Villanueva-2000	Prospective evaluation and follow-up of European patients with visceral leishmaniasis and HIV-1 coinfection in the era of highly active antiretroviral therapy.	2000	http://www.ncbi.nlm.nih.gov/pubmed/11117648
138	Thakur-1992a	Observations on the effect of verapamil with sodium stibogluconate in kala azar.	1992	http://www.ncbi.nlm.nih.gov/pubmed/1323160
140	Goswami-2016	Short-Course Treatment Regimen of Indian Visceral Leishmaniasis with an Indian Liposomal Amphotericin B Preparation (Fungisome™).	2016	http://www.ncbi.nlm.nih.gov/pubmed/26526926
141	Jamil-2015	Effectiveness Study of Paromomycin IM Injection (PMIM) for the Treatment of Visceral Leishmaniasis (VL) in Bangladesh.	2015	http://www.ncbi.nlm.nih.gov/pubmed/26496648
142	Sundar-2015	Single-dose indigenous liposomal amphotericin B in the treatment of Indian visceral leishmaniasis: a phase 2 study.	2015	http://www.ncbi.nlm.nih.gov/pubmed/25510715
143	Sundar-2014	Efficacy and safety of amphotericin B emulsion versus liposomal formulation in Indian patients with visceral leishmaniasis: a randomized, open-label study.	2014	http://www.ncbi.nlm.nih.gov/pubmed/25233346
144	Mondal-2014	Efficacy and safety of single-dose liposomal amphotericin B for visceral leishmaniasis in a rural public hospital in Bangladesh: a feasibility study.	2014	http://www.ncbi.nlm.nih.gov/pubmed/25104636
145	Rashid-1994	The efficacy and safety of ketoconazole in visceral leishmaniasis.	1994	http://www.ncbi.nlm.nih.gov/pubmed/7835263
147	Sundar-2019	Effectiveness of Single-Dose Liposomal Amphotericin B in Visceral Leishmaniasis in Bihar	2019	https://www.ncbi.nlm.nih.gov/pubmed/31436156
148	Diro-2019	Efficacy Trial of Ambisome Given Alone and Ambisome Given in Combination With Miltefosine for the Treatment of VL HIV Positive Ethiopian Patients	2019	https://journals.plos.org/plosntds/article?id=10.1371/journal.pntd.0006988
149	Mbui-2018	Pharmacokinetics, safety and efficacy of an allometric miltefosine regimen for the treatment of visceral leishmaniasis in Eastern African children: an open-label, phase-II clinical trial	2018	https://www.ncbi.nlm.nih.gov/pubmed/30188978
154	Borges-2017	Efficacy and safety of amphotericin B deoxycholate versus N-methylglucamine antimoniate in pediatric visceral leishmaniasis: an open-label, randomized, and controlled pilot trial in Brazil	2017	https://www.ncbi.nlm.nih.gov/pubmed/28327804
155	Wasunna-2016	Efficacy and Safety of AmBisome in Combination with Sodium Stibogluconate or Miltefosine and Miltefosine Monotherapy for African Visceral Leishmaniasis: Phase II Randomized Trial	2016	https://www.ncbi.nlm.nih.gov/pubmed/27627654
156	Rahman-2017	Safety and efficacy of short course combination regimens with AmBisome, miltefosine and paromomycin for the treatment of visceral leishmaniasis (VL) in Bangladesh	2017	https://www.ncbi.nlm.nih.gov/pmc/articles/PMC5466346/
159	Romero-2017	Efficacy and safety of available treatments for visceral leishmaniasis in Brazil: A multicenter, randomized, open-label trial.	2017	https://www.ncbi.nlm.nih.gov/pubmed/28662034
168	Pandey-2017	Efficacy and Safety of Liposomal Amphotericin B for Visceral Leishmaniasis in Children and Adolescents at a Tertiary Care Center in Bihar, India	2017	https://www.ncbi.nlm.nih.gov/pubmed/29016288
169	Pandey-2016	Pharmacovigilance of Miltefosine in Treatment of Visceral Leishmaniasis in Endemic Areas of Bihar, India	2016	https://www.ncbi.nlm.nih.gov/pubmed/27645786
170	Kimutai-2017	Safety and Effectiveness of Sodium Stibogluconate and Paromomycin Combination for the Treatment of Visceral Leishmaniasis in Eastern Africa: Results from a Pharmacovigilance Programme	2017	https://www.ncbi.nlm.nih.gov/pmc/articles/PMC5315726/
171	Goyal-2018	Field safety and effectiveness of new visceral leishmaniasis treatment regimens within public health facilities in Bihar, India	2018	https://www.ncbi.nlm.nih.gov/pubmed/30346949

## Sheet: Final data for R analysis
Tag	Author-year	pub_year	n_total	n_males	n_females	pub_year1	phase	drugs_tested	miltefosine	worst_fda_class	patient_allocation	randomisation	Study.Region	age_range	HIV	preg_test	pregnancy	exclusion_child_bearing_age_women
2	Thakur-2001a	2001	34	28	6	2000_2009	Unclear	Amphotericin	No	Class B	Randomised	Randomised	India Subcontinent	All ages	Excluded	Unclear	Excluded	Unclear
3	Laguna-2003	2003	57	48	9	2000_2009	Unclear	Amphotericin; PA	No	Class C	Randomised	Randomised	Mediterranean	Adults	Included	Unclear	Excluded	conditional_inclusion_contraception
4	Giri-1993	1993	27	21	6	1990_1999	Unclear	Amphotericin	No	Class B	Single Group	Single-armed	India Subcontinent	Adults	Not clear	Unclear	Included	Included
5	Sundar-2011b	2011	634	422	212	2010_2019	Unclear	Amphotericin+ Miltefosine; Amphotericin+ Paromymcin; miltefosine + Paromymcin	Yes	Class D	Randomised	Randomised	India Subcontinent	All ages	Excluded	Required	Excluded	conditional_inclusion_contraception
6	Thakur-1994b	1994	22	18	4	1990_1999	Unclear	Amphotericin	No	Class B	Randomised	Randomised	India Subcontinent	Adults	Not clear	Unclear	Unclear	Unclear
8	Gaeta-2000	2000	12	8	4	2000_2009	Unclear	Amphotericin	No	Class B	Single Group	Single-armed	Mediterranean	Adults	Excluded	Unclear	Unclear	Unclear
9	Berhe-1999	1999	23	22	1	1990_1999	Unclear	PA	No	Class C	Single Group	Single-armed	Eastern Africa	Adults	Included	Unclear	Unclear	Unclear
10	Jha-1999	1999	120	85	35	1990_1999	Phase 2	Miltefosine	Yes	Class D	Alternating assignment	Non-randomised	India Subcontinent	All ages	Excluded	Unclear	Excluded	Unclear
11	Sundar-2008b	2008	226	138	88	2000_2009	Unclear	Amphotericin + Miltefosine	Yes	Class D	Randomised	Randomised	India Subcontinent	All ages	Excluded	Required	Excluded	conditional_inclusion_contraception
12	Sundar-2002b	2002	398	269	129	2000_2009	Phase 3	Amphotericin; Miltefosine; Miltefosine	Yes	Class D	Randomised	Randomised	India Subcontinent	All ages	Excluded	Unclear	Excluded	conditional_inclusion_contraception
13	Sundar-1999a	1999	45	33	12	1990_1999	Phase 2	Miltefosine	Yes	Class D	Randomised	Randomised	India Subcontinent	All ages	Excluded	Unclear	Excluded	conditional_inclusion_contraception
14	Sundar-2011c	2011	61	36	25	2010_2019	Phase 2	Amphotericin;Sitamaquine	No	Class C	Randomised	Randomised	India Subcontinent	Adults	Excluded	Required	Excluded	conditional_inclusion_contraception
15	Sundar-2009a	2009	60	41	19	2010_2019	Phase 2	Amphotericin	No	Class B	Consecutive cohorts	Non-randomised	India Subcontinent	Adults	Excluded	Unclear	Excluded	Unclear
16	Sundar-2008a	2008	45	31	14	2000_2009	Phase 2	Amphotericin	No	Class B	Consecutive cohorts	Non-randomised	India Subcontinent	All ages	Excluded	Unclear	Excluded	Unclear
17	Sundar-2000c	2000	54	38	16	2000_2009	Unclear	Miltefosine	Yes	Class D	Randomised	Randomised	India Subcontinent	All ages	Excluded	Unclear	Excluded	conditional_inclusion_contraception
18	Laguna-1999	1999	89	76	13	1990_1999	Unclear	Amphotericin; PA	No	Class C	Randomised	Randomised	Mediterranean	Adults	Included	Unclear	Excluded	Unclear
19	Russo-1996	1996	10	9	1	1990_1999	Unclear	Amphotericin	No	Class B	Single Group	Single-armed	Multi-Regional	Adults	Included	Unclear	Unclear	Included
21	Thakur-2004a	2004	120	92	28	2000_2009	Unclear	Amphotericin; PA	No	Class C	Not Specified	Not Specified	India Subcontinent	All ages	Excluded	Unclear	Unclear	Unclear
22	Chulay-1983	1983	29	20	9	Before 1990	Unclear	PA	No	Class C	Randomised	Randomised	Eastern Africa	Less than 15y	Not clear	Unclear	Unclear	Unclear
23	Das-2009	2009	82	53	29	2010_2019	Unclear	Amphotericin;Pentamidine	No	Class C	Randomised	Randomised	India Subcontinent	All ages	Excluded	Unclear	Excluded	Unclear
24	Wasunna-2005	2005	97	71	26	2000_2009	Phase 2	Sitamaquine	No	Unassigned	Consecutive cohorts	Non-randomised	Eastern Africa	All ages	Excluded	Required	Excluded	Unclear
25	Thakur-2000a	2000	150	115	35	2000_2009	Phase 2	PA; PA + Paromomycin	No	Class C	Randomised	Randomised	India Subcontinent	All ages	Not clear	Unclear	Unclear	Unclear
26	Karki-1998	1998	54	35	19	1990_1999	Unclear	PA	No	Class C	Randomised	Randomised	India Subcontinent	All ages	Not clear	Unclear	Excluded	Unclear
27	Jha-2005	2005	120	87	33	2000_2009	Phase 2	Sitamaquine	No	Unassigned	Randomised	Randomised	India Subcontinent	All ages	Excluded	Required	Excluded	conditional_inclusion_contraception
30	Sundar-2006	2006	405	251	154	2000_2009	Unclear	Amphotericin	No	Class B	Randomised	Randomised	India Subcontinent	All ages	Excluded	Required	Excluded	Unclear
31	Thakur-1999	1999	938	756	182	1990_1999	Unclear	Amphotericin	No	Class B	Single Group	Single-armed	India Subcontinent	All ages	Not clear	Unclear	Included	Included
32	Thakur-1993c	1993	300	212	88	1990_1999	Unclear	Amphotericin	No	Class B	Single Group	Single-armed	India Subcontinent	All ages	Not clear	Unclear	Unclear	Unclear
33	Sundar-2004	2004	153	106	47	2000_2009	Unclear	Amphotericin	No	Class B	Randomised	Randomised	India Subcontinent	All ages	Excluded	Unclear	Excluded	Unclear
34	Sundar-2007b	2007	1485	904	581	2000_2009	Unclear	Amphotericin	No	Class B	Randomised	Randomised	India Subcontinent	All ages	Excluded	Unclear	Excluded	Unclear
35	Thakur-1994c	1994	120	92	28	1990_1999	Unclear	Amphotericin	No	Class B	Not Specified	Not Specified	India Subcontinent	All ages	Not clear	Unclear	Unclear	Unclear
36	Moore-2001	2001	102	72	30	2000_2009	Unclear	PA	No	Class C	Alternating assignment	Non-randomised	Eastern Africa	All ages	Not clear	Unclear	Included	Included
37	Thakur-1996a	1996	288	222	66	1990_1999	Unclear	Amphotericin	No	Class B	Randomised	Randomised	India Subcontinent	All ages	Not clear	Unclear	Excluded	Unclear
38	Thakur-1984b	1984	126	104	22	Before 1990	Unclear	PA	No	Class C	Randomised	Randomised	India Subcontinent	All ages	Not clear	Unclear	Unclear	Unclear
39	Thakur-1991b	1991	312	228	84	1990_1999	Unclear	PA + Pentamidine;Pentamidine;Pentamidine + PA	No	Class C	Randomised	Randomised	India Subcontinent	All ages	Not clear	Unclear	Unclear	Unclear
40	Thakur-2008	2008	140	110	30	2000_2009	Phase 2	PA	No	Class C	Randomised	Randomised	India Subcontinent	All ages	Not clear	Unclear	Unclear	Unclear
41	Anabwani-1983	1983	54	37	17	Before 1990	Unclear	PA	No	Class C	Alternating assignment	Non-randomised	Eastern Africa	All ages	Not clear	Unclear	Unclear	Unclear
42	Sundar-1996	1996	21	13	8	1990_1999	Unclear	Amphotericin	No	Class B	Consecutive cohorts	Non-randomised	India Subcontinent	All ages	Excluded	Unclear	Excluded	Unclear
44	Thakur-1998b	1998	80	67	13	1990_1999	Unclear	PA	No	Class C	Single Group	Single-armed	India Subcontinent	All ages	Excluded	Unclear	Excluded	Unclear
45	Bodhe-1999	1999	62	43	19	1990_1999	Unclear	Amphotericin	No	Class B	Not Specified	Not Specified	India Subcontinent	All ages	Not clear	Unclear	Excluded	Unclear
46	Freire-1997	1997	32	20	12	1990_1999	Unclear	Amphotericin	No	Class B	Not Specified	Not Specified	South America	All ages	Excluded	Unclear	Unclear	Unclear
47	Sundar-2012	2012	567	333	234	2010_2019	Unclear	Miltefosine	Yes	Class D	Single Group	Single-armed	India Subcontinent	All ages	Excluded	Unclear	Excluded	conditional_inclusion_contraception
48	Seaman-1993	1993	200	104	96	1990_1999	Unclear	PA; PA + Paromomycin	No	Class C	Alternating assignment	Non-randomised	Eastern Africa	All ages	Not clear	Unclear	Included	Included
49	Thakur-2004b	2004	282	65	217	2000_2009	Unclear	Amphotericin; PA	No	Class C	Not Specified	Not Specified	India Subcontinent	All ages	Excluded	Unclear	Unclear	Unclear
50	Ritmeijer-2001	2001	199	180	19	2000_2009	Unclear	PA	No	Class C	Alternating assignment	Non-randomised	Eastern Africa	All ages	Included	Unclear	Unclear	Unclear
51	Thakur-1991a	1991	312	226	86	1990_1999	Unclear	PA	No	Class C	Randomised	Randomised	India Subcontinent	All ages	Not clear	Unclear	Unclear	Unclear
53	Sundar-2000b	2000	320	216	104	2000_2009	Unclear	PA	No	Class C	Single Group	Single-armed	India Subcontinent	All ages	Not clear	Unclear	Unclear	Unclear
54	Hailu-2010	2010	270	205	65	2010_2019	Unclear	PA;Paromomycin	No	Class C	Randomised	Randomised	Eastern Africa	All ages	Included	Unclear	Excluded	Unclear
55	Thakur-2010	2010	230	170	60	2010_2019	Unclear	Amphotericin	No	Class B	Randomised	Randomised	India Subcontinent	All ages	Excluded	Unclear	Unclear	Unclear
56	Rijal-2013	2013	120	74	46	2010_2019	Unclear	Miltefosine	Yes	Class D	Single Group	Single-armed	India Subcontinent	All ages	Included	Unclear	Excluded	conditional_inclusion_contraception
57	Sundar-2007a	2007	666	416	250	2000_2009	Unclear	Amphotericin;Paromomycin	No	Class C	Randomised	Randomised	India Subcontinent	All ages	Excluded	Unclear	Excluded	Unclear
58	Nyakundi-1994	1994	65	51	14	1990_1999	Unclear	PA; PA + Allopurinol	No	Class C	Not Specified	Not Specified	Eastern Africa	All ages	Not clear	Unclear	Unclear	Unclear
59	Davidson-1994b	1994	19	9	10	1990_1999	Unclear	Amphotericin	No	Class B	Not Specified	Not Specified	Mediterranean	All ages	Included	Unclear	Excluded	Unclear
60	Seaman-1995	1995	49	27	22	1990_1999	Unclear	Amphotericin	No	Class B	Consecutive cohorts	Non-randomised	Eastern Africa	All ages	Not clear	Unclear	Unclear	Unclear
61	Sundar-2002a	2002	84	49	35	2000_2009	Unclear	Amphotericin	No	Class B	Randomised	Randomised	India Subcontinent	All ages	Excluded	Unclear	Excluded	Unclear
62	Thakur-2001b	2001	288	222	66	2000_2009	Unclear	Amphotericin	No	Class B	Single Group	Single-armed	India Subcontinent	All ages	Not clear	Unclear	Unclear	Unclear
63	Musa-2010	2010	42	35	7	2010_2019	Unclear	Paromomycin	No	Unassigned	Randomised	Randomised	Eastern Africa	All ages	Excluded	Unclear	Excluded	Unclear
65	Dietze-2001	2001	22	18	4	2000_2009	Phase 2	Sitamaquine	No	Unassigned	Consecutive cohorts	Non-randomised	South America	All ages	Excluded	Unclear	Excluded	Unclear
66	Rahman-2011	2011	977	612	365	2010_2019	Unclear	Miltefosine	Yes	Class D	Single Group	Single-armed	India Subcontinent	All ages	Excluded	Unclear	Excluded	Unclear
67	Sinha-2011	2011	494	304	190	2010_2019	Phase 4	Paromomycin	No	Unassigned	Single Group	Single-armed	India Subcontinent	All ages	Excluded	Unclear	Included	Included
68	Bhattacharya-2007	2007	1132	724	408	2000_2009	Phase 4	Miltefosine	Yes	Class D	Single Group	Single-armed	India Subcontinent	All ages	Excluded	Unclear	Excluded	conditional_inclusion_contraception
69	Jha-1998a	1998	120	83	37	1990_1999	Unclear	PA;Paromomycin	No	Class C	Randomised	Randomised	India Subcontinent	All ages	Not clear	Required	Excluded	Unclear
70	Thakur-1988	1988	371	282	89	Before 1990	Unclear	PA	No	Class C	Randomised	Randomised	India Subcontinent	Unclear	Not clear	Unclear	Unclear	Unclear
71	Mueller-2008	2008	371	270	101	2000_2009	Unclear	Amphotericin; PA	No	Class C	Non-randomised	Non-randomised	Eastern Africa	All ages	Not clear	Unclear	Unclear	Unclear
72	Khalil-2014	2014	124	102	22	2010_2019	Unclear	Amphotericin	No	Class B	Randomised	Randomised	Eastern Africa	All ages	Excluded	Unclear	Excluded	Unclear
73	Davidson-1996	1996	75	43	32	1990_1999	Unclear	Amphotericin	No	Class B	Consecutive cohorts	Non-randomised	Multi-Regional	All ages	Excluded	Unclear	Excluded	Unclear
75	Sundar-2000a	2000	70	51	19	2000_2009	Unclear	Amphotericin	No	Class B	Single Group	Single-armed	India Subcontinent	All ages	Excluded	Unclear	Excluded	Unclear
76	Sundar-1997	1997	60	45	15	1990_1999	Unclear	Amphotericin	No	Class B	Randomised	Randomised	India Subcontinent	All ages	Not clear	Unclear	Excluded	Unclear
77	Sundar-2003b	2003	203	132	71	2000_2009	Unclear	Amphotericin	No	Class B	Single Group	Single-armed	India Subcontinent	All ages	Excluded	Unclear	Excluded	Unclear
78	Sundar-2010	2010	412	249	163	2010_2019	Unclear	Amphotericin	No	Class B	Randomised	Randomised	India Subcontinent	All ages	Excluded	Unclear	Unclear	Unclear
79	Musa-2012	2012	972	679	293	2010_2019	Phase 3	PA;Paromomycin;Paromomycin + PA	No	Class C	Randomised	Randomised	Eastern Africa	All ages	Included	Unclear	Excluded	Unclear
80	Zijlstra-1993	1993	104	56	48	1990_1999	Unclear	PA	No	Class C	Randomised	Randomised	Eastern Africa	All ages	Not clear	Unclear	Unclear	Unclear
81	Sundar-1998c	1998	77	47	30	1990_1999	Unclear	Amphotericin	No	Class B	Randomised	Randomised	India Subcontinent	All ages	Not clear	Unclear	Excluded	Unclear
82	Dietze-1993	1993	20	14	6	1990_1999	Phase 2	Amphotericin	No	Class B	Consecutive cohorts	Non-randomised	South America	All ages	Not clear	Unclear	Unclear	Unclear
83	Sundar-2001	2001	91	59	32	2000_2009	Unclear	Amphotericin	No	Class B	Randomised	Randomised	India Subcontinent	All ages	Excluded	Unclear	Excluded	Unclear
84	Dietze-1995	1995	10	6	4	1990_1999	Unclear	Amphotericin	No	Class B	Single Group	Single-armed	South America	All ages	Not clear	Unclear	Unclear	Unclear
85	Chunge-1990	1990	53	37	16	1990_1999	Unclear	Aminosidine sulphate or Paromomycin; Aminosidine sulphate or Paromomycin + PA ; PA	No	Class C	Not Specified	Not Specified	Eastern Africa	All ages	Not clear	Unclear	Excluded	Unclear
87	Thakur-1992b	1992	24	17	7	1990_1999	Unclear	Aminosidine/paromomycin + SSG	No	Class C	Single Group	Single-armed	India Subcontinent	All ages	Not clear	Unclear	Unclear	Unclear
89	Jha-1995	1995	34	24	10	1990_1999	Unclear	Amphotericin	No	Class B	Single Group	Single-armed	India Subcontinent	All ages	Not clear	Unclear	Unclear	Unclear
91	Veeken-2000	2000	516	310	206	2000_2009	Unclear	PA	No	Class C	Alternating assignment	Non-randomised	Eastern Africa	All ages	Not clear	Unclear	Unclear	Unclear
92	Mishra-1992	1992	120	95	25	1990_1999	Unclear	Amphotericin;Pentamidine	No	Class C	Randomised	Randomised	India Subcontinent	All ages	Not clear	Unclear	Unclear	Unclear
93	Mishra-1994	1994	80	70	10	1990_1999	Unclear	Amphotericin; PA	No	Class C	Randomised	Randomised	India Subcontinent	All ages	Not clear	Unclear	Unclear	Unclear
94	Rijal-2010	2010	169	94	75	2010_2019	Unclear	PA	No	Class C	Single Group	Single-armed	India Subcontinent	All ages	Not clear	Unclear	Unclear	Unclear
95	Thakur-1996b	1996	30	23	7	1990_1999	Phase 2	Amphotericin	No	Class B	Randomised	Randomised	India Subcontinent	All ages	Excluded	Unclear	Excluded	Unclear
97	Patra-2012	2012	71	42	29	2010_2019	Unclear	Miltefosine	Yes	Class D	Single Group	Single-armed	India Subcontinent	All ages	Excluded	Unclear	Excluded	Unclear
98	Thakur-1993b	1993	150	106	44	1990_1999	Unclear	Amphotericin; PA	No	Class C	Randomised	Randomised	India Subcontinent	All ages	Not clear	Unclear	Unclear	Unclear
99	Mishra-1985	1985	10	5	5	Before 1990	Unclear	Metronidazole	No	Unassigned	Single Group	Single-armed	India Subcontinent	All ages	Not clear	Unclear	Unclear	Unclear
100	Figueras Nadal-2003	2003	32	14	18	2000_2009	Unclear	Amphotericin	No	Class B	Single Group	Single-armed	Mediterranean	Less than 15y	Excluded	Unclear	Unclear	Unclear
102	Castagnola-1996	1996	29	15	14	1990_1999	Phase 2	Amphotericin	No	Class B	Consecutive cohorts	Non-randomised	Mediterranean	Less than 15y	Excluded	Unclear	Unclear	Unclear
104	Bhattacharya-2004	2004	80	45	35	2000_2009	Unclear	Miltefosine	Yes	Class D	Single Group	Single-armed	India Subcontinent	Less than 15y	Excluded	Unclear	Unclear	Unclear
105	Singh-2006a	2006	64	38	26	2000_2009	Unclear	Miltefosine	Yes	Class D	Single Group	Single-armed	India Subcontinent	Less than 15y	Excluded	Unclear	Unclear	Unclear
106	Singh-2006b	2006	115	70	45	2000_2009	Unclear	Amphotericin; Miltefosine	Yes	Class D	Randomised	Randomised	India Subcontinent	Less than 15y	Excluded	Unclear	Unclear	Unclear
107	Sundar-2003a	2003	39	23	16	2000_2009	Phase 2	Miltefosine	Yes	Class D	Alternating assignment	Non-randomised	India Subcontinent	Less than 15y	Excluded	Unclear	Unclear	Unclear
109	di Martino-1997	1997	106	55	51	1990_1999	Unclear	Amphotericin	No	Class B	Alternating assignment	Non-randomised	Mediterranean	Less than 15y	Excluded	Unclear	Unclear	Unclear
110	Syriopoulou-2003	2003	123	63	60	2000_2009	Unclear	Amphotericin; PA	No	Class C	Single Group	Single-armed	Mediterranean	Less than 15y	Excluded	Unclear	Unclear	Unclear
111	Haidar-2001	2001	32	15	17	2000_2009	Unclear	PA	No	Class C	Single Group	Single-armed	Rest of Asia	Less than 15y	Not clear	Unclear	Unclear	Unclear
113	Sahay-1996	1996	32	28	4	1990_1999	Unclear	Amphotericin	No	Class B	Single Group	Single-armed	India Subcontinent	Unclear	Not clear	Unclear	Unclear	Unclear
114	Mishra-1991	1991	15	10	5	1990_1999	Unclear	Amphotericin	No	Class B	Single Group	Single-armed	India Subcontinent	Unclear	Not clear	Unclear	Unclear	Unclear
115	Das-2005	2005	156	102	54	2000_2009	Unclear	PA	No	Class C	Single Group	Single-armed	India Subcontinent	Unclear	Not clear	Unclear	Unclear	Unclear
116	Chowdhury-1991	1991	1273	825	448	1990_1999	Unclear	PA	No	Class C	Single Group	Single-armed	India Subcontinent	All ages	Not clear	Unclear	Unclear	Unclear
117	Rees-1984	1984	16	12	4	Before 1990	Unclear	PA	No	Class C	Single Group	Single-armed	Eastern Africa	All ages	Not clear	Unclear	Included	Included
118	Rijal-2003	2003	110	65	45	2000_2009	Unclear	PA	No	Class C	Single Group	Single-armed	India Subcontinent	All ages	Excluded	Unclear	Unclear	Unclear
119	Thakur-1998c	1998	130	98	32	1990_1999	Unclear	Amphotericin	No	Class B	Randomised	Randomised	India Subcontinent	All ages	Excluded	Unclear	Included	Included
120	Das-2001	2001	158	116	42	2000_2009	Unclear	Pentamidine;Pentamidine + Allopurinol	No	Class C	Randomised	Randomised	India Subcontinent	All ages	Not clear	Unclear	Unclear	Unclear
121	Sundar-1999b	1999	58	38	20	1990_1999	Unclear	Amphotericin	No	Class B	Randomised	Randomised	India Subcontinent	All ages	Excluded	Unclear	Excluded	Unclear
122	Jha-1991	1991	240	143	97	1990_1999	Unclear	Pentamidine	No	Class C	Not Specified	Not Specified	India Subcontinent	Unclear	Not clear	Unclear	Unclear	Unclear
123	Singh-1995	1995	128	78	50	1990_1999	Unclear	PA; PA + Allopurinol; PA + Ketoconazole; PA + Levamisole	No	Class C	Not Specified	Not Specified	India Subcontinent	Unclear	Not clear	Unclear	Unclear	Unclear
124	Giri-1994b	1994	100	69	31	1990_1999	Unclear	Amphotericin	No	Class B	Single Group	Single-armed	India Subcontinent	Adults	Not clear	Unclear	Unclear	Unclear
126	Giri-1994a	1994	25	21	4	1990_1999	Unclear	Amphotericin	No	Class B	Single Group	Single-armed	India Subcontinent	Adults	Not clear	Unclear	Unclear	Unclear
127	Thakur-1984a	1984	750	635	115	Before 1990	Unclear	PA;Pentamidine	No	Class C	Not Specified	Not Specified	India Subcontinent	All ages	Not clear	Unclear	Unclear	Unclear
128	Jha-1998b	1998	20	15	5	1990_1999	Unclear	Fluconazole	No	Unassigned	Single Group	Single-armed	India Subcontinent	Less than 15y	Not clear	Unclear	Unclear	Unclear
129	Ostyn-2014	2014	853	525	328	2010_2019	Unclear	Miltefosine	Yes	Class D	Single Group	Single-armed	India Subcontinent	All ages	Excluded	Unclear	Unclear	Unclear
130	Sinha-2010	2010	250	145	105	2010_2019	Unclear	Amphotericin	No	Class B	Single Group	Single-armed	India Subcontinent	All ages	Excluded	Unclear	Included	Included
131	Mueller-2006	2006	64	38	26	2000_2009	Unclear	Amphotericin	No	Class B	Single Group	Single-armed	Eastern Africa	All ages	Included	Unclear	Included	Included
132	Cota-2014	2014	90	22	68	2010_2019	Unclear	Amphotericin; PA	No	Class C	Non-randomised	Non-randomised	South America	Adults	Included	Unclear	Unclear	Unclear
134	Sundar-1998a	1998	15	12	3	1990_1999	Unclear	Atovaquone; Atovaquone + Fluconazole	No	Unassigned	Consecutive cohorts	Non-randomised	India Subcontinent	All ages	Not clear	Unclear	Unclear	Unclear
136	Shahian-2009	2009	20	15	5	2010_2019	Unclear	PA	No	Class C	Single Group	Single-armed	Rest of Asia	Less than 15y	Excluded	Unclear	Unclear	Unclear
137	Villanueva-2000	2000	32	20	12	2000_2009	Unclear	Amphotericin; Placebo; PA	No	Class C	Non-randomised	Non-randomised	Multi-Regional	Adults	Included	Unclear	Unclear	Unclear
138	Thakur-1992a	1992	40	28	12	1990_1999	Unclear	PA; PA + Verapamil;Pentamidine	No	Class C	Randomised	Randomised	India Subcontinent	All ages	Not clear	Unclear	Unclear	Unclear
140	Goswami-2016	2016	120	60	60	2010_2019	Unclear	Amphotericin	No	Class B	Randomised	Randomised	India Subcontinent	All ages	Excluded	Unclear	Excluded	Unclear
141	Jamil-2015	2015	120	70	50	2010_2019	Phase 3	Paromomycin	No	Unassigned	Single Group	Single-armed	India Subcontinent	All ages	Excluded	Unclear	Excluded	Unclear
142	Sundar-2015	2015	30	15	15	2010_2019	Phase 2	Amphotericin	No	Class B	Consecutive cohorts	Non-randomised	India Subcontinent	All ages	Excluded	Unclear	Excluded	Unclear
143	Sundar-2014	2014	500	304	196	2010_2019	Phase 3	Amphotericin	No	Class B	Randomised	Randomised	India Subcontinent	All ages	Excluded	Unclear	Unclear	Unclear
144	Mondal-2014	2014	300	189	111	2010_2019	Unclear	Amphotericin	No	Class B	Single Group	Single-armed	India Subcontinent	All ages	Not clear	Required	Excluded	Unclear
145	Rashid-1994	1994	7	5	2	1990_1999	Unclear	Ketoconazole	No	Unassigned	Single Group	Single-armed	Eastern Africa	All ages	Not clear	Unclear	Excluded	Unclear
147	Sundar-2019	2019	1143	689	454	2010_2019	Unclear	Amphotericin	No	Class B	Single Group	Single-armed	India Subcontinent	All ages	Excluded	Unclear	Unclear	Unclear
148	Diro-2019	2019	58	57	1	2010_2019	Phase 3	Amphotericin+ Miltefosine	Yes	Class D	Randomised	Randomised	Eastern Africa	Adults	Included	Unclear	Excluded	conditional_inclusion_contraception
149	Mbui-2018	2018	30	22	8	2010_2019	Phase 2	Miltefosine	Yes	Class D	Single Group	Single-armed	Eastern Africa	Less than 15y	Excluded	Unclear	Excluded	Unclear
154	Borges-2017	2017	101	56	45	2010_2019	Phase 4	Amphotericin; PA	No	Class C	Randomised	Randomised	South America	Less than 15y	Excluded	Unclear	Unclear	Unclear
155	Wasunna-2016	2016	151	123	28	2010_2019	Phase 2	Amphotericin+ Miltefosine; Amphotericin+ PA; Miltefosine	Yes	Class D	Randomised	Randomised	Eastern Africa	All ages	Excluded	Unclear	Excluded	Excluded
156	Rahman-2017	2017	601	374	227	2010_2019	Phase 3	Amphotericin; Amphotericin + Miltefosine; Amphotericin + Paromomycin; miltefosine + Paromymcin	Yes	Class D	Randomised	Randomised	India Subcontinent	All ages	Excluded	Unclear	Excluded	conditional_inclusion_contraception
159	Romero-2017	2017	332	183	149	2010_2019	Unclear	Amphotericin + PA; PA	No	Class C	Randomised	Randomised	South America	All ages	Excluded	Unclear	Excluded	Unclear
168	Pandey-2017	2017	100	65	35	2010_2019	Unclear	Amphotericin	No	Class B	Single Group	Single-armed	India Subcontinent	Less than 15y	Excluded	Unclear	Unclear	Unclear
169	Pandey-2016	2016	646	375	271	2010_2019	Phase 4	Miltefosine	Yes	Class D	Single Group	Single-armed	India Subcontinent	All ages	Excluded	Unclear	Excluded	conditional_inclusion_contraception
170	Kimutai-2017	2017	3120	2126	994	2010_2019	Phase 4	PA; PA + Paromomycin	No	Class C	Non-randomised	Non-randomised	Eastern Africa	All ages	Included	Unclear	Included	Included
171	Goyal-2018	2018	1761	1068	693	2010_2019	Phase 4	Amphotericin; Amphotericin + Miltefosine;Paramomycin + Miltefosine	Yes	Class D	Non-randomised	Non-randomised	India Subcontinent	All ages	Excluded	Required	Included	conditional_inclusion_contraception

## Sheet: duration_of_illness
Tag	Study	year	Study.Region	drug_group	n_treated	n_males	prop_males	mean_duration_illness (unit= months unless stated otherwise) (summary measure = mean, unless stated)	mean_duration_days	measure
6	Thakur-1994b	1994	India Subcontinent	AMBd	11	9	0.818182	4.6	138	mean
6	Thakur-1994b	1994	India Subcontinent	AMBd	11	9	0.818182	5.2	156	mean
11	Sundar-2008b	2008	India Subcontinent	L-AmB (Single) + Miltefosine	45	26.1	0.58	45 ± 3 (SEM) days	45	mean
11	Sundar-2008b	2008	India Subcontinent	L-AmB (Single dose)	45	27.45	0.61	43 ± 4 (SEM) days	43	mean
11	Sundar-2008b	2008	India Subcontinent	L-AmB (Single) + Miltefosine	46	29.44	0.64	42 ± 6 (SEM) days	42	mean
11	Sundar-2008b	2008	India Subcontinent	L-AmB (Single) + Miltefosine	45	31.95	0.71	45 ± 5 (SEM) days	45	mean
11	Sundar-2008b	2008	India Subcontinent	L-AmB (Single) + Miltefosine	45	22.95	0.51	43 ± 4 (SEM) days	43	mean
13	Sundar-1999a	1999	India Subcontinent	Miltefosine	17	12	0.705882	3.6 (SE=0.5)	108	mean
13	Sundar-1999a	1999	India Subcontinent	Miltefosine	18	13	0.722222	5.0 (SE=0.9)	150	mean
13	Sundar-1999a	1999	India Subcontinent	Miltefosine	10	8	0.8	3.1 (SE=0.5)	93	mean
15	Sundar-2009a	2009	India Subcontinent	Amphotericin b fat/lipid/colloid/cholesterol	15	9	0.6	52.0 ± 45.0 days (mean +- SD)	52	mean
15	Sundar-2009a	2009	India Subcontinent	Amphotericin b fat/lipid/colloid/cholesterol	15	10	0.666667	90.0 ± 25.0 days (mean +- SD)	90	mean
15	Sundar-2009a	2009	India Subcontinent	Amphotericin b fat/lipid/colloid/cholesterol	15	12	0.8	49.0 ± 30.0 days (mean +- SD)	49	mean
15	Sundar-2009a	2009	India Subcontinent	Amphotericin b fat/lipid/colloid/cholesterol	15	10	0.666667	77.0 ± 59.0 days (mean +- SD)	77	mean
17	Sundar-2000c	2000	India Subcontinent	Miltefosine	18	9	0.5	4.1 ± 0.5 (means ± SE)	123	mean
17	Sundar-2000c	2000	India Subcontinent	Miltefosine	18	14.04	0.78	3.7 ± 0.6 (means ± SE)	111	mean
17	Sundar-2000c	2000	India Subcontinent	Miltefosine	18	14.94	0.83	4.0 ± 0.8 (means ± SE)	120	mean
22	Chulay-1983	1983	Eastern Africa	PA	10	7	0.7	7.7 ± 7.1 (mean ; SD)	231	mean
22	Chulay-1983	1983	Eastern Africa	PA	10	6	0.6	6.1 ± 6.6 (mean ; SD)	183	mean
22	Chulay-1983	1983	Eastern Africa	PA	9	7	0.777778	8.6 ± 8.0 (mean ; SD)	258	mean
25	Thakur-2000a	2000	India Subcontinent	PA	50	42	0.84	1.9 ± 2.2 (months ; SD)	57	mean
25	Thakur-2000a	2000	India Subcontinent	PA + Paromomycin	52	42	0.807692	1.6 ± 1.6 (months ; SD)	48	mean
25	Thakur-2000a	2000	India Subcontinent	PA + Paromomycin	48	31	0.645833	2.1 ± 1.9 (months ; SD)	63	mean
26	Karki-1998	1998	India Subcontinent	PA	27	19	0.703704	2.78 (SD: 1.30)	83.4	mean
26	Karki-1998	1998	India Subcontinent	PA	27	16	0.592593	2.83 (SD: 2.82)	84.9	mean
30	Sundar-2006	2006	India Subcontinent	Amphotericin b fat/lipid/colloid/cholesterol	135	93	0.688889	71.3 ± 5.9 (mean ± SEM) (days)	71.3	mean
30	Sundar-2006	2006	India Subcontinent	Amphotericin b fat/lipid/colloid/cholesterol	135	77	0.57037	63.4 ± 5.3 (mean ± SEM) (days)	63.4	mean
30	Sundar-2006	2006	India Subcontinent	Amphotericin b fat/lipid/colloid/cholesterol	135	81	0.6	83.7 ± 7.6 (mean ± SEM) (days)	83.7	mean
32	Thakur-1993c	1993	India Subcontinent	AMBd	300	212	0.706667	8.2±2 months (mean±SD).	246	mean
33	Sundar-2004	2004	India Subcontinent	AMBd	51	37.23	0.73	2.2 ± 0.2 (mean ± SEM) (months)	66	mean
33	Sundar-2004	2004	India Subcontinent	L-AmB	51	32.13	0.63	2.2 ± 0.4 (mean ± SEM) (months)	66	mean
33	Sundar-2004	2004	India Subcontinent	Amphotericin b fat/lipid/colloid/cholesterol	51	37.23	0.73	2.0 ± 0.3 (mean ± SEM) (months)	60	mean
34	Sundar-2007b	2007	India Subcontinent	AMBd	245	154.35	0.63	53 ± 6 (mean ± SEM) (days)	53	mean
34	Sundar-2007b	2007	India Subcontinent	AMBd	244	136.64	0.56	57 ± 6 (mean ± SEM) (days)	57	mean
34	Sundar-2007b	2007	India Subcontinent	AMBd	500	315	0.63	54 ± 2 (mean ± SEM) (days)	54	mean
34	Sundar-2007b	2007	India Subcontinent	AMBd	496	297.6	0.6	53 ± 3 (mean ± SEM) (days)	53	mean
35	Thakur-1994c	1994	India Subcontinent	AMBd	60	48	0.8	5.2 ± 2.4 (mean ± SD) (months)	156	mean
35	Thakur-1994c	1994	India Subcontinent	AMBd	60	44	0.733333	5.4 ± 1.6 (mean ± SD) (months)	162	mean
36	Moore-2001	2001	Eastern Africa	PA	51	35	0.686275	3 (1–48) (mean, range; months)	90	mean
36	Moore-2001	2001	Eastern Africa	PA	51	37	0.72549	3 (1–12) (mean, range; months)	90	mean
37	Thakur-1996a	1996	India Subcontinent	AMBd	96	76	0.791667	5.2 ± 1.2 (mean ± SD) (months)	156	mean
37	Thakur-1996a	1996	India Subcontinent	AMBd	96	72	0.75	4.8 ± 1.4 (mean ± SD) (months)	144	mean
37	Thakur-1996a	1996	India Subcontinent	AMBd	96	74	0.770833	5.4 ± 1.6 (mean ± SD) (months)	162	mean
38	Thakur-1984b	1984	India Subcontinent	PA	63	52	0.825397	4.8 (1.4) mean (SD) / months	144	mean
38	Thakur-1984b	1984	India Subcontinent	PA	63	52	0.825397	4.6 (1.2) mean (SD) / months	138	mean
39	Thakur-1991b	1991	India Subcontinent	Pentamidine	104	76	0.730769	6.8 (3.2) mean (SD) / months	204	mean
39	Thakur-1991b	1991	India Subcontinent	PA + Pentamidine	104	78	0.75	7.2 (3.6) mean (SD) / months	216	mean
39	Thakur-1991b	1991	India Subcontinent	Pentamidine + PA	104	74	0.711538	6.8 (3.8) mean (SD) / months	204	mean
41	Anabwani-1983	1983	Eastern Africa	PA	26	19	0.730769	4.1 ± 3.2 (mean ± SD) (months)	123	mean
41	Anabwani-1983	1983	Eastern Africa	PA	28	18	0.642857	6.4 ± 5.7 (mean ± SD) (months)	192	mean
42	Sundar-1996	1996	India Subcontinent	Amphotericin b fat/lipid/colloid/cholesterol	21	13.02	0.62	7.8 ± 1.5 months (mean +/- SE) (range: 1.3-24)	234	mean
42	Sundar-1996	1996	India Subcontinent	Amphotericin b fat/lipid/colloid/cholesterol	4			14 ± 4 months (mean +/- SE)	420	mean
46	Freire-1997	1997	South America	L-AmB	32	20	0.625	At study level (20M; 12F) mean: 2 months (range: 2 weeks to 20 months)	60	mean
47	Sundar-2012	2012	India Subcontinent	Miltefosine	567	333	0.587302	47.2 ± 52.3 (days)	47.2	mean
49	Thakur-2004b	2004	India Subcontinent	PA; AmBd	282	65	0.230496	At study level: 2.4 mon (range0.5-6.5); males = 65	72	mean
50	Ritmeijer-2001	2001	Eastern Africa	PA	95	88	0.926316	mean: 2.9 months	87	mean
50	Ritmeijer-2001	2001	Eastern Africa	PA	104	92	0.884615	mean: 3.1 months	93	mean
51	Thakur-1991a	1991	India Subcontinent	PA	104	76	0.730769	3.6 ± 1.2 (mean ± SD) (months)	108	mean
51	Thakur-1991a	1991	India Subcontinent	PA	104	74	0.711538	3.8 ± 1.4 (mean ± SD) (months)	114	mean
51	Thakur-1991a	1991	India Subcontinent	PA	104	76	0.730769	3.6 ± 1.6 (mean ± SD) (months)	108	mean
53	Sundar-2000b	2000	India Subcontinent	PA	209	137.94	0.66	3.0 ± 0.2 (mean ± SE) (months)	90	mean
53	Sundar-2000b	2000	India Subcontinent	PA	111	77.7	0.7	3.1 ± 0.2 (mean ± SE) (months)	93	mean
62	Thakur-2001b	2001	India Subcontinent	AMBd	302	163	0.539735	4.29801	128.94	mean
65	Dietze-2001	2001	South America	Sitamaquine	4	4	1	4.7 ± 2.9 (mean ± SD) (months)	141	mean
65	Dietze-2001	2001	South America	Sitamaquine	6	5	0.833333	3.5 ± 1.2 (mean ± SD) (months)	105	mean
65	Dietze-2001	2001	South America	Sitamaquine	6	5	0.833333	6.2 ± 4.2 (mean ± SD) (months)	186	mean
65	Dietze-2001	2001	South America	Sitamaquine	5	3	0.6	6.6 ± 9.8 (mean ± SD) (months)	198	mean
65	Dietze-2001	2001	South America	Sitamaquine	1	1	1	1	30	mean
69	Jha-1998a	1998	India Subcontinent	Paromomycin	30	18	0.6	73.57 (57.07) (days, SD)	73.57	mean
69	Jha-1998a	1998	India Subcontinent	Paromomycin	30	18	0.6	69.73 (49.28) (days, SD)	69.73	mean
69	Jha-1998a	1998	India Subcontinent	Paromomycin	30	23	0.766667	90.47 (59.20) (days, SD)	90.47	mean
69	Jha-1998a	1998	India Subcontinent	PA	30	24	0.8	62.33 (40.50) (days, SD)	62.33	mean
70	Thakur-1988	1988	India Subcontinent	PA	58	45	0.775862	5.6 (1.2) (mean (SD) (months)	5.6	mean
70	Thakur-1988	1988	India Subcontinent	PA	61	46	0.754098	4.2 (1.4) (mean (SD) (months)	4.2	mean
70	Thakur-1988	1988	India Subcontinent	PA	62	48	0.774194	5.8 (1.8) (mean (SD) (months)	5.8	mean
70	Thakur-1988	1988	India Subcontinent	PA	63	49	0.777778	6.2 (1.4) (mean (SD) (months)	6.2	mean
70	Thakur-1988	1988	India Subcontinent	PA	63	47	0.746032	5.7 (1.9) (mean (SD) (months)	5.7	mean
70	Thakur-1988	1988	India Subcontinent	PA	64	47	0.734375	5.8 (1.8) (mean (SD) (months)	5.8	mean
71	Mueller-2008	2008	Eastern Africa	PA	161	116	0.720497	reported as median: median: 7.7 weeks (IQR: 4 - 8)	53.9	median
71	Mueller-2008	2008	Eastern Africa	AMBd	210	154	0.733333	reported as median: median: 4 weeks (IQR: 4–12)	28	median
75	Sundar-2000a	2000	India Subcontinent	AMBd	70	51	0.728571	4.5 ± 0.5 (mean ± SE) (months)	135	mean
76	Sundar-1997	1997	India Subcontinent	Amphotericin b fat/lipid/colloid/cholesterol	19	14.06	0.74	6.4 ± 0.8 (mean ± SE) (months)	192	mean
76	Sundar-1997	1997	India Subcontinent	Amphotericin b fat/lipid/colloid/cholesterol	20	14	0.7	8.2 ± 0.1 (mean ± SE) (months)	246	mean
76	Sundar-1997	1997	India Subcontinent	Amphotericin b fat/lipid/colloid/cholesterol	21	17.01	0.81	7.2 ± 1.3 (mean ± SE) (months)	216	mean
78	Sundar-2010	2010	India Subcontinent	L-AmB (Single dose)	304	182	0.598684	45 days (range: 2 to 365)	45	mean
78	Sundar-2010	2010	India Subcontinent	AMBd	108	67	0.62037	44 days (range: 6 to 240)	44	mean
81	Sundar-1998c	1998	India Subcontinent	Amphotericin b fat/lipid/colloid/cholesterol	27	18.09	0.67	5 (1) (mean (SE) (months)	150	mean
81	Sundar-1998c	1998	India Subcontinent	Amphotericin b fat/lipid/colloid/cholesterol	24	17.04	0.71	5 (1) (mean (SE) (months)	150	mean
81	Sundar-1998c	1998	India Subcontinent	Amphotericin b fat/lipid/colloid/cholesterol	26	11.96	0.46	4 (1) (mean (SE) (months)	120	mean
83	Sundar-2001	2001	India Subcontinent	L-AmB (Single dose)	46	30	0.652174	3.6 (0.4) (mean (SE) (months)	108	mean
83	Sundar-2001	2001	India Subcontinent	L-AmB	45	29	0.644444	3.3 (0.5) (mean (SE) (months)	99	mean
84	Dietze-1995	1995	South America	Amphotericin b fat/lipid/colloid/cholesterol	10	6	0.6	2 months (range 0.25 to 5.0m)	60	mean
89	Jha-1995	1995	India Subcontinent	AMBd	34	24.7573	0.728155	9 m (SD: 6.7)	270	mean
91	Veeken-2000	2000	Eastern Africa	PA	245	150	0.612245	1.4	42	mean
91	Veeken-2000	2000	Eastern Africa	PA	271	160	0.590406	1.6	48	mean
92	Mishra-1992	1992	India Subcontinent	AMBd	60	47	0.783333	6.6	198	mean
92	Mishra-1992	1992	India Subcontinent	Pentamidine	60	48	0.8	5.9	177	mean
93	Mishra-1994	1994	India Subcontinent	AMBd	40	34	0.85	4.7	141	mean
93	Mishra-1994	1994	India Subcontinent	PA	40	36	0.9	5.7	171	mean
95	Thakur-1996b	1996	India Subcontinent	L-AmB	10	8	0.8	2.5	75	mean
95	Thakur-1996b	1996	India Subcontinent	L-AmB	10	7	0.7	2.9	87	mean
95	Thakur-1996b	1996	India Subcontinent	L-AmB	10	8	0.8	2.3	69	mean
98	Thakur-1993b	1993	India Subcontinent	AMBd	75	52	0.693333	3.6	108	mean
98	Thakur-1993b	1993	India Subcontinent	PA	75	54	0.72	3.6	108	mean
111	Haidar-2001	2001	Central Asia	PA	32	15.04	0.47	24.1 +/- 21 weeks	168.7	mean
113	Sahay-1996	1996	India Subcontinent	AMBd	32	28	0.875	7.8	234	mean
118	Rijal-2003	2003	India Subcontinent	PA	120	65	0.541667	7.6 (SD: 7.0) weeks	53.2	mean
120	Das-2001	2001	India Subcontinent	Pentamidine + Allopurinol	80	52	0.65	4.79 +/- 2.95 m (SD)	33.53	mean
120	Das-2001	2001	India Subcontinent	Pentamidine	78	64	0.820513	4.13 +/- 2.42 m (SD)	28.91	mean
121	Sundar-1999b	1996	India Subcontinent	Amphotericin b fat/lipid/colloid/cholesterol	28	16.8	0.6	6.1 +/- 1.3 (SE)	183	mean
121	Sundar-1999b	1996	India Subcontinent	Amphotericin b fat/lipid/colloid/cholesterol	30	21	0.7	6.7 +/- 1.5 (SE)	201	mean
123	Singh-1995	1995	India Subcontinent	PA	32	20	0.625	6.3w	44.1	mean
123	Singh-1995	1995	India Subcontinent	PA + Allopurinol	32	19.2	0.6	5.8w	40.6	mean
123	Singh-1995	1995	India Subcontinent	PA + Ketoconazole	32	19.2	0.6	7.2w	50.4	mean
123	Singh-1995	1995	India Subcontinent	PA + Levamisole	32	20	0.625	7.4w	51.8	mean
128	Jha-1998b	1998	India Subcontinent	Fluconazole	20	15	0.75	22 days	22	mean
130	Sinha-2010	2010	India Subcontinent	L-AmB	251	145	0.577689	6.2 weeks (SD=4)	43.4	mean
132	Cota-2014	2014	South America	PA; AmBd; LAMB	90	22	0.244444	Study level; median 60 days among both HIV -ve and +ve arm	60	median
134	Sundar-1998a	1998	India Subcontinent	Atovaquone	15	12	0.8	1.9+- 0.3 m (SEM)	57	mean
134	Sundar-1998a	1998	India Subcontinent	Atovaquone + Fluconazole	13	10	0.769231	3.9+- 0.3 m (SEM)	117	mean
137	Villanueva-2000	2000		All patients	32	20	0.625	All data: 23+/- 20 days; 20 males	23	median
138	Thakur-1992a	1992	India Subcontinent	PA	10	8	0.8	8.2 days	8.2	mean
138	Thakur-1992a	1992	India Subcontinent	PA + Verapamil	10	7	0.7	6.8 days	6.8	mean
144	Mondal-2014	2014	India Subcontinent	L-AmB (Single dose)	300	189	0.63	66·2 (38·9) days [mean (range)]	66.2	mean
147	Sundar-2019	2019	India Subcontinent	L-AmB (Single dose)	1143	689	0.6028	median duration of 30 (IQR: 17–60) days.	30	median
159	Romero-2017	2017	South America	PA	112	65	0.580357	1 months (median) (IQR: 0.5–2.0) range: 0.16 to 30.0	30	median
159	Romero-2017	2017	South America	L-AmB	109	59	0.541284	1 months (median) (IQR: 0.5–2.0) range: 0.23 to 13.0	30	median
159	Romero-2017	2017	South America	L-AmB (Single) + PA	112	59	0.526786	0.8 months (median) (IQR: (0.5–2.0)) range: 0.16 to 12.0	24	median
168	Pandey-2017	2017	India Subcontinent	L-AmB (Single dose)	100	65	0.65	56.0 days	56	mean
171	Goyal-2018	2018	India Subcontinent	L-AmB (Single dose)	891	510	0.572391	mean (SD): 7.3 (8.4) weeks median (IQR) :4 (3–8) weeks	51.1	mean
171	Goyal-2018	2018	India Subcontinent	L-AmB (Single) + Miltefosine	358	247	0.689944	mean (SD): 6.7 (6.2) weeks 4(3–8) weeks	46.9	mean
171	Goyal-2018	2018	India Subcontinent	Paramomycin + Miltefosine	512	311	0.607422	mean (SD): 7.0 (6.0) weeks 4 (4–8) weeks	49	mean

## Sheet: Risk of bias randomised studies
Tag	Author-year	random_sequence_generation	allocation_concealment	blinding_of_participants_and_personnel
2	Thakur-2001a	Unclear	Unclear	Unclear
3	Laguna-2003	Low	Low	High
5	Sundar-2011b	Low	Low	High
6	Thakur-1994b	Unclear	Unclear	Unclear
11	Sundar-2008b	Low	Low	High
12	Sundar-2002b	Low	Unclear	High
13	Sundar-1999a	Low	Low	High
14	Sundar-2011c	Low	Low	High
17	Sundar-2000c	Low	Low	High
18	Laguna-1999	Low	Unclear	High
22	Chulay-1983	Low	Unclear	High
23	Das-2009	Low	Unclear	High
25	Thakur-2000a	Low	Unclear	High
26	Karki-1998	Unclear	Unclear	High
27	Jha-2005	Unclear	Unclear	High
30	Sundar-2006	Low	Low	High
33	Sundar-2004	Low	Low	High
34	Sundar-2007b	Low	Low	High
37	Thakur-1996a	Unclear	Unclear	High
38	Thakur-1984b	Unclear	Unclear	Unclear
39	Thakur-1991b	Unclear	Unclear	Unclear
40	Thakur-2008	Unclear	Unclear	Low
51	Thakur-1991a	Unclear	Unclear	Unclear
54	Hailu-2010	Low	Low	High
55	Thakur-2010	High	Low	High
57	Sundar-2007a	Low	Unclear	High
61	Sundar-2002a	Low	Low	Low
63	Musa-2010	Low	Low	High
69	Jha-1998a	Low	Unclear	High
70	Thakur-1988	Unclear	Unclear	Unclear
72	Khalil-2014	Low	Low	High
76	Sundar-1997	Unclear	Low	High
78	Sundar-2010	Low	Low	High
79	Musa-2012	Low	Low	High
80	Zijlstra-1993	Unclear	Unclear	Unclear
81	Sundar-1998c	Unclear	Low	High
83	Sundar-2001	Low	Low	High
92	Mishra-1992	Unclear	Unclear	High
93	Mishra-1994	Unclear	Unclear	High
95	Thakur-1996b	Unclear	Unclear	High
98	Thakur-1993b	Unclear	Unclear	Unclear
106	Singh-2006b	Unclear	Unclear	Unclear
119	Thakur-1998c	Unclear	Unclear	Unclear
120	Das-2001	Low	Unclear	Unclear
121	Sundar-1999b	Low	Low	High
138	Thakur-1992a	Unclear	Unclear	Unclear
140	Goswami-2016	Low	Low	High
143	Sundar-2014	Low	Unclear	High
148	Diro-2019	Low	Low	High
154	Borges-2017	Low	Low	High
155	Wasunna-2016	Low	Low	High
156	Rahman-2017	Low	Low	High
159	Romero-2017	Low	Low	High

## Sheet: Risk of bias non_randomised
Tag	Author-year	patient_allocation	bias_due_to_confounding	bias_in_participants_selection	blinding_of_participants_and_personnel	bias due to confounding and bias in intervention classification not asssed for single armed studies (deonoted by -)
4	Giri-1993	Single Group	-	High	-
8	Gaeta-2000	Single Group	-	Low	-
9	Berhe-1999	Single Group	-	Moderate	-
10	Jha-1999	Alternating assignment	Moderate	Low	High
15	Sundar-2009a	Consecutive cohorts	High	Low	High
16	Sundar-2008a	Consecutive cohorts	Moderate	Low	High
19	Russo-1996	Single Group	-	Moderate	-
21	Thakur-2004a	Not Specified	Low	Low	Unclear
24	Wasunna-2005	Consecutive cohorts	High	Low	Moderate
31	Thakur-1999	Single Group	-	Low	-
32	Thakur-1993c	Single Group	-	High	-
35	Thakur-1994c	Not Specified	Low	High	Unclear
36	Moore-2001	Alternating assignment	Moderate	Low	High
41	Anabwani-1983	Alternating assignment	High	Low	Unclear
42	Sundar-1996	Consecutive cohorts	Unclear	Low	High
44	Thakur-1998b	Single Group	-	Low	-
45	Bodhe-1999	Not Specified	High	High	Unclear
46	Freire-1997	Not Specified	Unclear	High	High
47	Sundar-2012	Single Group	-	Low	-
48	Seaman-1993	Alternating assignment	Moderate	Low	Unclear
49	Thakur-2004b	Not Specified	High	Low	Unclear
50	Ritmeijer-2001	Alternating assignment	Moderate	Low	High
53	Sundar-2000b	Single Group	-	Low	-
56	Rijal-2013	Single Group	-	Moderate	-
58	Nyakundi-1994	Not Specified	Unclear	Low	Unclear
59	Davidson-1994b	Not Specified	Unclear	Low	Unclear
60	Seaman-1995	Consecutive cohorts	High	Low	Unclear
62	Thakur-2001b	Single Group	-	High	-
65	Dietze-2001	Consecutive cohorts	High	Low	High
66	Rahman-2011	Single Group	-	Low	-
67	Sinha-2011	Single Group	-	Moderate	-
68	Bhattacharya-2007	Single Group	-	Low	-
71	Mueller-2008	Non-randomised	High	Low	Unclear
73	Davidson-1996	Consecutive cohorts	Moderate	Low	Unclear
75	Sundar-2000a	Single Group	-	Moderate	-
77	Sundar-2003b	Single Group	-	Low	-
82	Dietze-1993	Consecutive cohorts	Moderate	Low	High
84	Dietze-1995	Single Group	-	Low	-
85	Chunge-1990	Not Specified	Unclear	Low	Unclear
87	Thakur-1992b	Single Group	-	Low	-
89	Jha-1995	Single Group	-	Moderate	-
91	Veeken-2000	Alternating assignment	High	Low	High
94	Rijal-2010	Single Group	-	Low	-
97	Patra-2012	Single Group	-	Low	-
99	Mishra-1985	Single Group	-	Low	-
100	Figueras Nadal-2003	Single Group	-	Low	-
102	Castagnola-1996	Consecutive cohorts	Unclear	Low	Unclear
104	Bhattacharya-2004	Single Group	-	Moderate	-
105	Singh-2006a	Single Group	-	Moderate	-
107	Sundar-2003a	Alternating assignment	Moderate	Moderate	High
109	di Martino-1997	Alternating assignment	Moderate	Low	High
110	Syriopoulou-2003	Single Group	-	High	-
111	Haidar-2001	Single Group	-	Low	-
113	Sahay-1996	Single Group	-	High	-
114	Mishra-1991	Single Group	-	High	-
115	Das-2005	Single Group	-	Low	-
116	Chowdhury-1991	Single Group	-	High	-
117	Rees-1984	Single Group	-	Low	-
118	Rijal-2003	Single Group	-	Low	-
122	Jha-1991	Not Specified	Low	High	Unclear
123	Singh-1995	Not Specified	High	Low	Unclear
124	Giri-1994b	Single Group	-	High	-
126	Giri-1994a	Single Group	-	High	-
127	Thakur-1984a	Not Specified	High	High	Unclear
128	Jha-1998b	Single Group	-	Low	-
129	Ostyn-2014	Single Group	-	Moderate	-
130	Sinha-2010	Single Group	-	Low	-
131	Mueller-2006	Single Group	-	High	-
132	Cota-2014	Non-randomised	High	High	Unclear
134	Sundar-1998a	Consecutive cohorts	Moderate	Low	Unclear
136	Shahian-2009	Single Group	-	Moderate	-
137	Villanueva-2000	Non-randomised	Unclear	Low	Unclear
141	Jamil-2015	Single Group	-	Low	-
142	Sundar-2015	Consecutive cohorts	Moderate	Low	High
144	Mondal-2014	Single Group	-	Moderate	-
145	Rashid-1994	Single Group	-	Low	-
147	Sundar-2019	Single Group	-	Low	-
149	Mbui-2018	Single Group	-	Low	-
168	Pandey-2017	Single Group	-	Low	-
169	Pandey-2016	Single Group	-	Low	-
170	Kimutai-2017	Non-randomised	Low	High	High
171	Goyal-2018	Non-randomised	High	Low	High
